# Supplementary material for: Is hypothyroidism rare in multidrug resistance tuberculosis patients on treatment? A systematic review and meta-analysis
Source: PLoS One. 2019 Jun 18;14(6):e0218487. doi: 10.1371/journal.pone.0218487 (PMC6581430; doi:10.1371/journal.pone.0218487)
Supplement: S1 Dataset — (XLSX) [file pone.0218487.s003.xlsx]

## Sheet: Sheet1
id	firstauthor	yearofpublication	samplesize	hypothyroidismn	HIVpositive	HIVnegative	meanage	pulmonary	EPTB	studysetting	studycountry	studydesign	Continent	treatmentregimen	Drugsusedfortreatment
1	Akshata et al	2015	484	19	0	484	31.7			Health facility based	India	Retrospective cohort study	Asia	Standardised regimen	Full regimen
2	Andries et al	2013	69	37	69	0	38	41	28	Health facility based	India	Prospective cohort study	Asia	Individualized regimen	Full regimen
3	Baghaei et al.	2011	80	1	4	59	40.64	77	3	Health facility based	Iran	Retrospective cohort study	Asia	Standardised regimen	Full regimen
4	Bares et al	2016	50	39		50	25.5			Health facility based	Pakistan	Prospective cohort study	Asia	Not reported	Full regimen
5	Bhatt CP et al	2017	101	6			31.2			Health facility based	Nepal	Prospective cohort study	Asia	Not reported	Not reported
6	Brust et al.	2013	73	26	74	17	34			Health facility based	South Africa	Retrospective cohort study	Africa	Standardised regimen	Full regimen
7	Cheung et al.	2018	29	9	0	29	35	24	5	Health facility based	Australia	Retrospective cohort study	Asia	Not reported	Prothionamide and PAS
8	Chhabra et al.	2011	54	6			38.37			Health facility based	India	Prospective cohort study	Asia	Standardised regimen	Full regimen
9	Gupta et al	2011	5	4						Health facility based	UK	Prospective cohort study	Europe	Not reported	Full regimen
10	Hire et al.	2014	110	1	0	110		110	0	Health facility based	India	Prospective cohort study	Asia	Not reported	Full regimen
11	Hoa et al.	2015	282	3			42.35			Health facility based	Vietnam	Prospective cohort study	Asia	Not reported	Full regimen
12	Huerga et at.	2017	169	31	43	126	29			Health facility based	Kenya	Retrospective cohort study	Africa	Standardised regimen	Full regimen
13	Isaakidis et al.	2012	67	21	67	0		59	12	Community based	India	Prospective cohort study	Asia	Standardised regimen	Full regimen
14	Jacobs et al.	2014	350	29	254	87	35.65			Health facility based	South Africa	Retrospective cohort study	Africa	Standardised regimen	Full regimen
15	Kala et al.	2008	110	12	0	110	48			Health facility based	India	Retrospective cohort study	Asia	Individualized regimen	Not reported
16	Matveyeva et al.	2017	30	5			38.57			Health facility based	Ukraine	Not reported	Europe	Individualized regimen	Ethionamide and PAS
17	Meressa et al.	2015	612	105	133	479	27	568	44	Health facility based	Ethiopia	Retrospective cohort study	Africa	Standardised regimen	Full regimen
18	Modongo et al.	2012	213	73	289	163	37			Community based	Botswana	Prospective cohort study	Africa	Not reported	Ethionamide and PAS
19	Munivenkatappa et al	2016	188	43	19	169				Community based	India	Prospective cohort study	Asia	Not reported	Ethionamide and PAS
20	Nathanson et al.	2004	818	29						Community based	Estonia, Latvia	Retrospective cohort study	Europe	Standardised regimen	Full regimen
21	Prasad et al.	2016	98	1	0	98	29.3	98	0	Health facility based	India	Prospective cohort study	Asia	Standardised regimen	Full regimen
22	Prasad et al.	2013	98	3						Health facility based	India	Prospective cohort study	Asia	Not reported	Full regimen
23	Saharia et al.	2015	114	5	1	99	32.29			Health facility based	India	Prospective cohort study	Asia	Not reported	Ethionamide and PAS
24	Satti et al.	2012	186	129	125	61				Community based	Lesotho	Retrospective cohort study	Africa	Not reported	Full regimen
25	Shin et al.	2007	244	42			31.8			Community based	Russia	Retrospective cohort study	Europe	Individualized regimen	Full regimen
26	Tag El Din et al	2015	107	11	1	106	37.1			Health facility based	Egypt	Retrospective cohort study	Africa	Individualized regimen	Full regimen
27	Tag El-Din et al	2015	138	13	1	137	37.6			Health facility based	Egypt	Retrospective cohort study	Africa	Not reported	Full regimen
28	Törün et al.	2005	263	3	0	263	37.8			Health facility based	Turkey	Retrospective cohort study	Europe	Individualized regimen	Full regimen
29	Yang et al.	2017	256	6	1	255	42.1			Health facility based	South Korea	Retrospective cohort study	Asia	Individualized regimen	Full regimen
30	Zhang et al.	2017	751	148			751	695	56	Health facility based	China	Ambispective cohort Study	Asia	Standardised regimen	Full regimen
